# Supplementary material for: A Walk in the Park? Examining the Impact of App-Based Weather Warnings on Affective Reactions and the Search for Information in a Virtual City
Source: Int J Environ Res Public Health. 2021 Aug 6;18(16):8353. doi: 10.3390/ijerph18168353 (PMC8392799; doi:10.3390/ijerph18168353)
Supplement: Supplementary file 1 [file ijerph-18-08353-s001.zip]

Archive with 7 entries (7 files):
- Supplementary file S1.pdf
- Supplementary file S2.pdf
- Video 1 Baseline.mp4
- Video 2 Warning.mp4
- Video 3 No warning.mp4
- Video 4 Thunderstorm.mp4
- Video 5 No thunderstorm.mp4
